# Supplementary material for: NH Stretching Frequencies of Intramolecularly Hydrogen-Bonded Systems: An Experimental and Theoretical Study
Source: Molecules. 2021 Dec 17;26(24):7651. doi: 10.3390/molecules26247651 (PMC8706864; doi:10.3390/molecules26247651)
Supplement: Supplementary file 1 [file molecules-26-07651-s001.zip]

Archive with 1 entries (1 files):
- molecules-1483947-supplementary.pdf
